# Supplementary material for: Ubiquitin and a charged loop regulate the ubiquitin E3 ligase activity of Ark2C
Source: Nat Commun. 2022 Mar 4;13:1181. doi: 10.1038/s41467-022-28782-y (PMC8897509; doi:10.1038/s41467-022-28782-y)
Supplement: Supplementary file 4 — Source Data [file 41467_2022_28782_MOESM4_ESM.xlsx]

## Sheet: Figure 1e
							Lane1	MW Marker				WT_conj	Time	Signal1	Norm1	Signal2	Norm2	Signal3	Norm3
							Lane2	UbH5b~Ub + Lysine	0 min			Neg	0	2.17	100	2.57	100	2.86	100
							Lane3	UbH5b~Ub + Lysine	10 min				10	2.11	97.235	1.94	75.4864	2.1	73.4266
							Lane4	UbH5b~Ub + UbArk2C WT + Lysine	0 min			WT	0	2.24	100	2.38	100	2.65	100
							Lane5	UbH5b~Ub + UbArk2C WT + Lysine	5 min				5	1.15	51.3393	1.48	62.1849	1.7	64.1509
							Lane6	UbH5b~Ub + UbArk2C WT + Lysine	10 min				10	0.268	11.9643	0.825	34.6639	0.834	31.4717
							Lane7	UbH5b~Ub + UbArk2C KT/AA + Lysine	0 min			KT/AA	0	2.37	100	2.44	100	2.39	100
							Lane8	UbH5b~Ub + UbArk2C KT/AA + Lysine	5 min				4.6	2.35	99.1561	2.43	99.5902	2.27	94.9791
							Lane9	UbH5b~Ub + UbArk2C KT/AA + Lysine	10 min				9.6	1.78	75.1055	1.56	63.9344	1.89	79.0795
							Lane10	UbH5b~Ub + UbArk2C K/A + Lysine	0 min			K/A	0	2.29	100	2.41	100	2.57	100
							Lane11	UbH5b~Ub + UbArk2C K/A + Lysine	5 min				5	2.06	89.9563	2.11	87.5519	2.46	95.7198
							Lane12	UbH5b~Ub + UbArk2C K/A + Lysine	10 min				10	1.4	61.1354	1.68	69.7095	1.92	74.7082
							Lane13	UbH5b~Ub + UbArk2C T/A + Lysine	0 min			T/A	0	2.24	100	2.7	100	2.4	100
							Lane14	UbH5b~Ub + UbArk2C T/A + Lysine	5 min				5.4	2.27	101.339	2.2	81.4815	2.41	100.417
							Lane15	UbH5b~Ub + UbArk2C T/A + Lysine	10 min				10.4	2.22	99.1071	1.88	69.6296	2.38	99.1667
							Lane1	MW Marker
							Lane2	UbH5b~Ub + Lysine	0 min
							Lane3	UbH5b~Ub + Lysine	10 min
							Lane4	UbH5b~Ub + UbArk2C WT + Lysine	0 min
							Lane5	UbH5b~Ub + UbArk2C WT + Lysine	5 min
							Lane6	UbH5b~Ub + UbArk2C WT + Lysine	10 min
							Lane7	UbH5b~Ub + UbArk2C KT/AA + Lysine	0 min
							Lane8	UbH5b~Ub + UbArk2C KT/AA + Lysine	5 min
							Lane9	UbH5b~Ub + UbArk2C KT/AA + Lysine	10 min
							Lane10	UbH5b~Ub + UbArk2C K/A + Lysine	0 min
							Lane11	UbH5b~Ub + UbArk2C K/A + Lysine	5 min
							Lane12	UbH5b~Ub + UbArk2C K/A + Lysine	10 min
							Lane13	UbH5b~Ub + UbArk2C T/A + Lysine	0 min
							Lane14	UbH5b~Ub + UbArk2C T/A + Lysine	5 min
							Lane15	UbH5b~Ub + UbArk2C T/A + Lysine	10 min
							Lane1	MW Marker
							Lane2	UbH5b~Ub + Lysine	0 min
							Lane3	UbH5b~Ub + Lysine	10 min
							Lane4	UbH5b~Ub + UbArk2C WT + Lysine	0 min
							Lane5	UbH5b~Ub + UbArk2C WT + Lysine	5 min
							Lane6	UbH5b~Ub + UbArk2C WT + Lysine	10 min
							Lane7	UbH5b~Ub + UbArk2C KT/AA + Lysine	0 min
							Lane8	UbH5b~Ub + UbArk2C KT/AA + Lysine	5 min
							Lane9	UbH5b~Ub + UbArk2C KT/AA + Lysine	10 min
							Lane10	UbH5b~Ub + UbArk2C K/A + Lysine	0 min
							Lane11	UbH5b~Ub + UbArk2C K/A + Lysine	5 min
							Lane12	UbH5b~Ub + UbArk2C K/A + Lysine	10 min
							Lane13	UbH5b~Ub + UbArk2C T/A + Lysine	0 min
							Lane14	UbH5b~Ub + UbArk2C T/A + Lysine	5 min
							Lane15	UbH5b~Ub + UbArk2C T/A + Lysine	10 min

## Sheet: Figure 1f
							Lane1	MW Marker			QD_conj	Time	Signal1	Norm1	Signal2	Norm2	Signal3	Norm3
							Lane2	UbH5b~Ub QD/AA + Lysine	0 min		Neg	0	4.38	100	6.15	100	5.84	100
							Lane3	UbH5b~Ub QD/AA + Lysine	10 min			10	3.71	84.7032	4.99	81.1382	4.88	83.5616
							Lane4	UbH5b~Ub QD/AA + UbArk2C WT + Lysine	0 min		WT	0	4.47	100	4.72	100	5.03	100
							Lane5	UbH5b~Ub QD/AA + UbArk2C WT + Lysine	5 min			5	3.46	77.4049	4.25	90.0424	4.5	89.4632
							Lane6	UbH5b~Ub QD/AA + UbArk2C WT + Lysine	10 min			10	2.67	59.7315	3.08	65.2542	2.89	57.4553
							Lane7	UbH5b~Ub QD/AA + UbArk2C KT/AA + Lysine	0 min		KT/AA	0	4.53	100	5.15	100	5.62	100
							Lane8	UbH5b~Ub QD/AA + UbArk2C KT/AA + Lysine	5 min			4.6	4.17	92.053	4.86	94.3689	5.06	90.0356
							Lane9	UbH5b~Ub QD/AA + UbArk2C KT/AA + Lysine	10 min			9.6	3.64	80.3532	4.45	86.4078	4.56	81.1388
							Lane10	UbH5b~Ub QD/AA + UbArk2C K/A + Lysine	0 min		K/A	0	4.2	100	5.46	100	5.65	100
							Lane11	UbH5b~Ub QD/AA + UbArk2C K/A + Lysine	5 min			5	4.12	98.0952	4.54	83.1502	5.06	89.5575
							Lane12	UbH5b~Ub QD/AA + UbArk2C K/A + Lysine	10 min			10	3.69	87.8571	4.4	80.5861	4.99	88.3186
							Lane13	UbH5b~Ub QD/AA + UbArk2C T/A + Lysine	0 min		T/A	0	4.57	100	4.95	100	5.21	100
							Lane14	UbH5b~Ub QD/AA + UbArk2C T/A + Lysine	5 min			5.4	4.56	99.7812	4.31	87.0707	5.28	101.344
							Lane15	UbH5b~Ub QD/AA + UbArk2C T/A + Lysine	10 min			10.4	3.91	85.558	4.17	84.2424	5.16	99.0403
							Lane1	MW Marker
							Lane2	UbH5b~Ub QD/AA + Lysine	0 min
							Lane3	UbH5b~Ub QD/AA + Lysine	10 min
							Lane4	UbH5b~Ub QD/AA + UbArk2C WT + Lysine	0 min
							Lane5	UbH5b~Ub QD/AA + UbArk2C WT + Lysine	5 min
							Lane6	UbH5b~Ub QD/AA + UbArk2C WT + Lysine	10 min
							Lane7	UbH5b~Ub QD/AA + UbArk2C KT/AA + Lysine	0 min
							Lane8	UbH5b~Ub QD/AA + UbArk2C KT/AA + Lysine	5 min
							Lane9	UbH5b~Ub QD/AA + UbArk2C KT/AA + Lysine	10 min
							Lane10	UbH5b~Ub QD/AA + UbArk2C K/A + Lysine	0 min
							Lane11	UbH5b~Ub QD/AA + UbArk2C K/A + Lysine	5 min
							Lane12	UbH5b~Ub QD/AA + UbArk2C K/A + Lysine	10 min
							Lane13	UbH5b~Ub QD/AA + UbArk2C T/A + Lysine	0 min
							Lane14	UbH5b~Ub QD/AA + UbArk2C T/A + Lysine	5 min
							Lane15	UbH5b~Ub QD/AA + UbArk2C T/A + Lysine	10 min
							Lane1	MW Marker
							Lane2	UbH5b~Ub QD/AA + Lysine	0 min
							Lane3	UbH5b~Ub QD/AA + Lysine	10 min
							Lane4	UbH5b~Ub QD/AA + UbArk2C WT + Lysine	0 min
							Lane5	UbH5b~Ub QD/AA + UbArk2C WT + Lysine	5 min
							Lane6	UbH5b~Ub QD/AA + UbArk2C WT + Lysine	10 min
							Lane7	UbH5b~Ub QD/AA + UbArk2C KT/AA + Lysine	0 min
							Lane8	UbH5b~Ub QD/AA + UbArk2C KT/AA + Lysine	5 min
							Lane9	UbH5b~Ub QD/AA + UbArk2C KT/AA + Lysine	10 min
							Lane10	UbH5b~Ub QD/AA + UbArk2C K/A + Lysine	0 min
							Lane11	UbH5b~Ub QD/AA + UbArk2C K/A + Lysine	5 min
							Lane12	UbH5b~Ub QD/AA + UbArk2C K/A + Lysine	10 min
							Lane13	UbH5b~Ub QD/AA + UbArk2C T/A + Lysine	0 min
							Lane14	UbH5b~Ub QD/AA + UbArk2C T/A + Lysine	5 min
							Lane15	UbH5b~Ub QD/AA + UbArk2C T/A + Lysine	10 min

## Sheet: Figure 2b
												WT		R125D
												Distance_(pixels)	Gray_Value	Distance_(pixels)	Gray_Value
							Lane1	MW Marker				0	14	0	13.667
							Lane2	E1 + UbcH5b WT + Ark2C + Ub K48	0 min			1	14	1	13.669
							Lane3	E1 + UbcH5b WT + Ark2C + Ub K48	3 min			2	13.333	2	14.339
							Lane4	E1 + UbcH5b WT + Ark2C + Ub K48	6 min			3	12.667	3	14.342
							Lane5	E1 + UbcH5b WT + Ark2C + Ub K48	9 min			4	12.667	4	14.344
							Lane6	E1 + UbcH5b WT + Ark2C + Ub K48	12 min			5	12.667	5	15.333
							Lane7	E1 + UbcH5b R125D + Ark2C + Ub K48	0 min			6	12.667	6	14.006
							Lane8	E1 + UbcH5b R125D + Ark2C + Ub K48	3 min			7	11.667	7	13.981
							Lane9	E1 + UbcH5b R125D + Ark2C + Ub K48	6 min			8	11.667	8	13.007
							Lane10	E1 + UbcH5b R125D + Ark2C + Ub K48	9 min			9	11.667	9	12
							Lane11	E1 + UbcH5b R125D + Ark2C + Ub K48	12 min			10	11	10	10.703
												11	11	11	10.99
												12	10	12	10.333
												13	10	13	6
												14	10.667	14	16.654
												15	13	15	50.986
												16	33.333	16	119.201
												17	81	17	177.031
												18	142.333	18	185
												19	175.667	19	188.667
												20	178.333	20	193.37
												21	180	21	198.058
												22	185	22	200.081
												23	190	23	200.397
												24	191.333	24	200.355
												25	190	25	199.069
												26	187	26	196.405
												27	181.667	27	193.383
												28	176	28	190.077
												29	171.667	29	186.027
												30	170	30	183.361
												31	166	31	179.362
												32	157.333	32	175.696
												33	145.667	33	173.939
												34	132.333	34	170.604
												35	115	35	162.763
												36	100	36	155.099
												37	86	37	143.667
												38	73.333	38	132.527
												39	60.333	39	122.703
												40	53.333	40	113.519
												41	49.333	41	103.516
												42	44	42	95.768
												43	38.667	43	88.937
												44	36.333	44	81.18
												45	34	45	76
												46	30	46	70.206
												47	28	47	67.827
												48	30	48	66.157
												49	30.667	49	60
												50	28	50	56.575
												51	25.333	51	55.239
												52	23	52	52
												53	23	53	47.423
												54	22.333	54	45.702
												55	23	55	42.797
												56	21.667	56	40.897
												57	21.667	57	38.614
												58	20.667	58	35.733
												59	19.667	59	33.007
												60	19	60	30.335
												61	18	61	27.723
												62	16.667	62	26.667
												63	16	63	25.667
												64	16.667	64	24.333
												65	16.667	65	22.667
												66	16.667	66	21.667
												67	16.667	67	20.667
												68	16	68	19.667
												69	16	69	19.667
												70	14.667	70	19
												71	16.667	71	19
												72	16	72	17.333
												73	16	73	16.667
												74	16	74	15.667
												75	16	75	15
												76	14.667	76	15
												77	14.667	77	16.667
												78	14.667	78	16.333
												79	16.333	79	16.667
												80	16.333	80	20
												81	17.667	81	21.667
												82	21.667	82	24.742
												83	24	83	29.333
												84	26.667	84	33.488
												85	32.333	85	42.568
												86	37	86	51.492
												87	44.667	87	62.987
												88	52	88	75.243
												89	59	89	86.164
												90	64.667	90	96.414
												91	69	91	104.168
												92	73.333	92	108.175
												93	74.667	93	113.762
												94	73.667	94	111.853
												95	70.667	95	108.858
												96	67.667	96	103.109
												97	61.333	97	95.869
												98	55.333	98	87.451
												99	50	99	78.305
												100	43.667	100	72.851
												101	39.667	101	60.845
												102	36	102	55.052
												103	32	103	48.282
												104	29.333	104	42.674
												105	26.333	105	37.097
												106	23.333	106	31.552
												107	21.667	107	28.606
												108	22	108	28.333
												109	21.333	109	25.434
												110	19.667	110	24.667
												111	19.333	111	22.667
												112	19.333	112	22.667
												113	19.333	113	22.333
												114	18.333	114	22
												115	18	115	22
												116	20	116	21.333
												117	22.333	117	22
												118	25.333	118	24.333
												119	29.667	119	28.667
												120	37.333	120	34.777
												121	47.667	121	41.889
												122	55.333	122	48.116
												123	60.667	123	54.12
												124	64	124	57.343
												125	64	125	60.012
												126	62	126	57.116
												127	55.333	127	53.017
												128	49.667	128	49.569
												129	42	129	44.452
												130	35.333	130	37.239
												131	31	131	33
												132	28.333	132	32
												133	26.333	133	30
												134	24	134	30.494
												135	25.333	135	30.791
												136	27	136	35.042
												137	30.667	137	41.252
												138	34.333	138	44.381
												139	38	139	52.333
												140	45	140	63.387
												141	54.333	141	80.316
												142	61.667	142	96.379
												143	77	143	120.387
												144	96.667	144	144
												145	120	145	161.467
												146	140.333	146	170.07
												147	159.667	147	170
												148	168.333	148	170.136
												149	170	149	171.608
												150	170	150	172.081
												151	170	151	171.333
												152	170.667	152	169.807
												153	168	153	163.756
												154	162	154	154.659
												155	153.333	155	142.427
												156	139.333	156	131.626
												157	124	157	116.735
												158	111.333	158	102.558
												159	93	159	88.57
												160	79.333	160	78.473
												161	68.667	161	68.038
												162	60	162	61.378
												163	50	163	57.417
												164	43.667	164	53.239
												165	40.333	165	49.426
												166	35.667	166	46.945
												167	33.333	167	43.743
												168	32.667	168	41.773
												169	31.333	169	40.578
												170	30.667	170	39.606
												171	30	171	38.63
												172	30	172	37.967
												173	30	173	39.448
												174	30	174	39.961
												175	30	175	40.483
												176	31.333	176	39.486
												177	32	177	37.822
												178	32.667	178	37.989
												179	34.333	179	39.824
												180	36	180	41.333
												181	39	181	44.167
												182	41.333	182	48.007
												183	45	183	51.843
												184	50.667	184	55.011
												185	55	185	60.341
												186	59	186	66.18
												187	64.333	187	69.506
												188	66.333	188	69.667
												189	68.333	189	74.029
												190	73.333	190	75.525
												191	70.667	191	72.703
												192	70.667	192	69.333
												193	74.333	193	67
												194	72.667	194	61.048
												195	64.333	195	54.539
												196	56.667	196	53.028
												197	50.667	197	46.059
												198	44.333	198	39.396
												199	41	199	36.883
												200	38.667	200	40.702
												201	33.667	201	41
												202	32	202	42.519
												203	37	203	54.374
												204	45.333	204	69.667
												205	59.333	205	87.711
												206	76	206	102.994
												207	100.667	207	117.763
												208	118.333	208	124.866
												209	133.333	209	125.732
												210	137	210	125.214
												211	138.333	211	121.389
												212	138.333	212	116.114
												213	131	213	104.392
												214	121	214	94.591
												215	103.333	215	82.125
												216	89.333	216	72.462
												217	73.333	217	63.466
												218	60.667	218	54.871
												219	48.333	219	48.807
												220	42.333	220	46.072
												221	38.333	221	36.203
												222	32.333	222	34.742
												223	28.667	223	34.411
												224	30	224	35.031
												225	28.333	225	32.162
												226	25.667	226	29.499
												227	24	227	28.667
												228	25	228	30.123
												229	24.333	229	25.667
												230	25	230	26.639
												231	25.667	231	30.66
												232	25.667	232	30.65
												233	28.667	233	25.594
												234	33.667	234	23.707
												235	37.667	235	25.936
												236	42	236	24.856
												237	47.333	237	30.77
												238	52.667	238	30.552
												239	57.667	239	31.107
												240	60.333	240	33.109
												241	62	241	35.555
												242	60.333	242	37.002
												243	59.667	243	37.005
												244	61	244	36.116
												245	61.667	245	39.461
												246	61.667	246	39.466
												247	57.667	247	38.016
												248	57.667	248	35.142
												249	56.667	249	32.896
												250	55	250	30.667
												251	54	251	30.667
												252	52.667	252	30.667
												253	53.333	253	32.731
												254	53.333	254	32.07
												255	57	255	31.136
												256	56.667	256	31.61
												257	58.333	257	32.517
												258	59.667	258	33
												259	60	259	32.715
												260	55.333	260	32
												261	50.333	261	33.147
												262	48.667	262	32.298
												263	43.333	263	30.484
												264	38.333	264	28.667
												265	33.667	265	27.333
												266	32.333	266	26
												267	32.333	267	25.667
												268	32.333	268	25.494
												269	35	269	27.905
												270	37.667	270	27.413
												271	41.333	271	27.914
												272	43.667	272	28.168
												273	45.333	273	28.169
												274	47.333	274	27.424
												275	47	275	25.506
												276	45.667	276	23.762
												277	45	277	22.727
												278	45	278	19.512
												279	44.333	279	20.125
												280	42	280	20.057
												281	40	281	18.597
												282	36.667	282	20.667
												283	34	283	24.315
												284	32	284	22.969
												285	31	285	19.667
												286	30.333	286	19.667
												287	30.333	287	20.459
												288	30.333	288	22.258
												289	31	289	21.465
												290	31	290	19
												291	32	291	17
												292	33.667	292	17
												293	35.333	293	17.333
												294	36	294	19.604
												295	36.667	295	19.667
												296	39.333	296	19
												297	41	297	19.667
												298	43	298	20.843
												299	45	299	21.667
												300	47.333	300	20.667
												301	49.333	301	20.944
												302	50.667	302	24
												303	54.667	303	25.558
												304	55.667	304	25
												305	57.667	305	24.843
												306	59.333	306	25.667
												307	61.667	307	25.667
												308	62.333	308	25
												309	62.333	309	26.423
												310	63.667	310	26.523
												311	63.667	311	27.385
												312	61	312	27.39
												313	60.333	313	26.531
												314	60.333	314	26.446
												315	57.333	315	25.58
												316	52.333	316	25.455
												317	48.667	317	27.252
												318	46.333	318	27.554
												319	41	319	26.683
												320	39.667	320	25.14
												321	35	321	22.553
												322	31	322	19.667
												323	28.667	323	18.108
												324	26	324	18.105
												325	24	325	18
												326	23	326	16.667
												327	22.667	327	16
												328	21.667	328	14.667
												329	20.667	329	14.667
												330	19.667	330	14
												331	19.667	331	14
												332	19.333	332	14.667
												333	19.333	333	13.333
												334	20.333	334	13.333
												335	17	335	13.234
												336	18	336	12
												337	18	337	12.092
												338	19	338	13.333
												339	19	339	13.376
												340	19	340	14
												341	19	341	14.667
												342	19	342	14
												343	19.667	343	14
												344	19.667	344	13.967
												345	20.667	345	13.969
												346	21.667	346	14.637
												347	22.667	347	15.945
												348	23.667	348	16
												349	24.333	349	16
												350	25	350	16
												351	24	351	16
												352	24	352	16.667
												353	25	353	16.667
												354	25	354	16.667
												355	25	355	16.667
												356	24	356	17.322
												357	23	357	18
												358	23	358	18
												359	22.333	359	18
												360	22.333	360	18
												361	20.333	361	18
												362	19.333	362	18
												363	19	363	18.003
												364	18	364	18.006
												365	18	365	17.014
												366	18	366	17.018
												367	19.667	367	17.023
												368	19.667	368	16.372
												369	19	369	16.353
												370	19	370	16.355
												371	18	371	16.358
												372	19	372	16.037
												373	19	373	15.959
												374	19	374	14.645
												375	17	375	14
												376	17	376	13.385
												377	17	377	13.444
												378	17	378	14.088
												379	17	379	14.667
												380	18	380	15.867
												381	19	381	13.473
												382	19	382	13.481
												383	19.667	383	14.155
												384	19.667	384	14.788
												385	20.667	385	16.042
												386	20.667	386	16.066
												387	21.667	387	16.759
												388	22.667	388	16.834
												389	23.667	389	19.716
												390	23.667	390	19.847
												391	24.333	391	20.934
												392	22.667	392	21.943
												393	21.667	393	22.866
												394	22.667	394	23
												395	21.667	395	22.848
												396	19.667	396	22.75
												397	18	397	19.172
												398	18	398	19.435
												399	18	399	16.504
												400	19	400	14.35
												401	19	401	17.082
												402	19	402	15.186
												403	19	403	11.227
												404	19	404	9.464
												405	19	405	18.366
												406	19.667	406	17.595
												407	18	407	15.416
												408	18	408	14.921
												409	18	409	15.013
												410	19	410	16.755
												411	19.667	411	18.972
												412	20.667	412	20.735
												413	20.667	413	18.714
												414	20.667	414	19
												415	21.667	415	19.813
												416	22.667	416	19.965
												417	22.667	417	20.819
												418	23.667	418	20.976
												419	23.667	419	21.824
												420	22.667	420	21.827
												421	22.667	421	21.884
												422	21.667	422	21.888
												423	21.667	423	20.891
												424	21.667	424	20.781
												425	21.667	425	19.957
												426	20.667	426	19.236
												427	20.667	427	18.94
												428	20.667	428	18.939
												429	20.667	429	17.506
												430	19.667	430	18
												431	22.667	431	17.587
												432	22.667	432	17.462
												433	22.667	433	16.797
												434	22.667	434	16.932
												435	22.667	435	16.936
												436	21.667	436	16.53
												437	20.667	437	18.943
												438	19.667	438	18.667
												439	20.667	439	19.05
												440	20.667	440	19.19
												441	21.667	441	19.709
												442	21.667	442	20.519
												443	22.667	443	21.294
												444	22.667	444	21.138
												445	23.667	445	20.049
												446	23.667	446	20.821
												447	24	447	20.98
												448	24	448	21.983
												449	23	449	21.987
												450	22.333	450	21.234
												451	20.667	451	21.24
												452	20.667	452	20.247
												453	19.667	453	19.918
												454	19.667	454	19.006
												455	19	455	18.495
												456	19	456	18.32
												457	19	457	18.317
												458	19	458	17.51
												459	19	459	17.203
												460	19	460	16.11
												461	19	461	18.667
												462	19	462	17.517
												463	19.667	463	17.333
												464	19.667	464	18.273
												465	20.667	465	19.805
												466	21.667	466	18.284
												467	21.667	467	17.506
												468	21.667	468	18.114
												469	21.667	469	19.721
												470	20.667	470	18.029
												471	20.667	471	19.24
												472	20.667	472	21.199
												473	21.667	473	16.316
												474	21.667	474	21.039
												475	21.667	475	19.603
												476	21.667	476	17.932
												477	20.667	477	17.925
												478	20.667	478	18.453
												479	21.667	479	19.226
												480	21.667	480	18.775
												481	21.667	481	17.552
												482	21.667	482	17.109
												483	20.667	483	17.447
												484	20.667	484	18.457
												485	20.667	485	16.68
												486	20.667	486	18.781
												487	20.667	487	19.012
												488	20.667	488	17.479
												489	20.667	489	17.485
												490	21.667	490	18.862
												491	19.667	491	18.858
												492	19	492	17.932
												493	20.667	493	19.879
												494	24.333	494	19.031
												495	32.333	495	17.946
												496	23.667	496	18.42
												497	18	497	18.881
												498	19.667	498	18.873
												499	22.667	499	18.036
												500	22.667	500	16.794
												501	21.667	501	18.565
												502	22.667	502	18.302
												503	19.667	503	18.295
												504	20.667	504	17.882
												505	20.667	505	17.877
												506	20.667	506	18.136
												507	20.667	507	17.867
												508	19.667	508	18.14
												509	19.667	509	17.333
												510	19	510	17.333
												511	19	511	17.059
												512	19.667	512	16.781
												513	21.667	513	17.554
												514	21.667	514	17.547
												515	19.667	515	16.385
												516	19.667	516	16
												517	24.333	517	15.81
												518	32.333	518	16.667
												519	29	519	16.956
												520	20.667	520	17.54
												521	21.667	521	17.545
												522	22.667	522	17.179
												523	28	523	17.186
												524	28	524	17.193
												525	19.667	525	16.6
												526	27	526	16.604
												527	23.667	527	16.667
												528	28	528	16.667
												529	39	529	16.667
												530	40.333	530	16.357
												531	29	531	16.711
												532	24.333	532	16.707
												533	24.333	533	16
												534	24.333	534	16.35
												535	22.667	535	17.711
												536	22.667	536	17.705
												537	22.667	537	17.333
												538	21.667	538	16.991
												539	19.667	539	16.993
												540	17	540	17.989
												541	15.333	541	15.319
												542	14.333	542	15.326
												543	22.667	543	15.667
												544	21.667	544	15.672
												545	20.667	545	15.678
												546	21.667	546	16.339
												547	22.667	547	16
												548	23.667	548	16
												549	22.667	549	16.667
												550	21.667	550	17.013
												551	21.667	551	17.711
												552	21.667	552	17.716
												553	22.667	553	16.667
												554	21.667	554	16.667
												555	20.667	555	16.311
												556	20.667	556	16.667
												557	20.667	557	16.667
												558	22.333	558	16.667
												559	25.667	559	16.608
												560	25	560	17.208
												561	25	561	17.201
												562	24.333	562	16.597
												563	23.667	563	16.667
												564	20	564	16.667
												565	21.333	565	11.657
												566	23.333	566	14.024
												567	19.667	567	23.599
												568	28.333	568	37.989
												569	35.333	569	54.287
												570	62.333	570	70.448
												571	98.667	571	80.131
												572	77.667	572	81.72
												573	96	573	76.389
												574	90.667	574	67.619
												575	88.667	575	56.334
												576	86	576	44.773
												577	79	577	34.792
												578	72.333	578	26.328
												579	66.667	579	22.199
												580	59	580	21.466
												581	48	581	24.543
												582	39.667	582	29.536
												583	39	583	34.281
												584	40	584	32.427
												585	43.667	585	28.227
												586	46.333	586	23.508
												587	44.667	587	20.459
												588	38.333	588	18.667
												589	33.667	589	17.921
												590	33	590	19.013
												591	29.667	591	20.177
												592	30.667	592	19.757
												593	32.667	593	18.184
												594	33.333	594	17.521
												595	34	595	17.096
												596	33.333	596	17.098
												597	31.333	597	20.316
												598	30	598	20.015
												599	30	599	19.576
												600	30.333	600	19.571
												601	31	601	18.906
												602	30.333	602	18.562
												603	28.333	603	18.334
												604	27.667	604	18.331
												605	28.333	605	16.657
												606	30.333	606	16.652
												607	32	607	17.098
												608	32	608	17.547
												609	32	609	18.455
												610	32	610	18.457
												611	33	611	17.083
												612	33.667	612	15.492
												613	36.333	613	16.667
												614	37.667	614	17.131
												615	31	615	17.133
												616	30.333	616	17.134
												617	30.333	617	16.667
												618	32	618	16.195
												619	32	619	16.667
												620	30.333	620	16.667
												621	31	621	15.236
												622	32	622	16.188
												623	31	623	16.667
												624	31	624	17.149
												625	31	625	17.151
												626	31	626	17.153
												627	31	627	16.667
												628	31	628	16.667
												629	31	629	16.983
												630	31	630	16.494
												631	32	631	15.009
												632	32	632	14.508
												633	32	633	14.503
												634	33	634	14.998
												635	33.667	635	16.503
												636	33	636	17.009
												637	32	637	16.667
												638	31	638	16.667
												639	34.667	639	16
												640	35.333	640	16
												641	35.333	641	16
												642	35.333	642	16.151
												643	36	643	16.816
												644	36	644	17.109
												645	36.667	645	17.103
												646	36.667	646	17.333
												647	36.667	647	17.617
												648	36.667	648	17.333
												649	38.333	649	16.138
												650	38.333	650	17.09
												651	38.333	651	17.68
												652	38.333	652	17.595
												653	36.667	653	14.667
												654	36.667	654	15.569
												655	37.667	655	15.429
												656	37.667	656	13.624
												657	37.667	657	15.309
												658	37.667	658	24.781
												659	37.667	659	29.401
												660	37.667	660	22.624
												661	37.667	661	11.333
												662	37.667	662	15.543
												663	35	663	16.217
												664	35	664	13.554
												665	36.333	665	12.326
												666	36.333	666	14.453
												667	36.333	667	14
												668	36.333	668	11.285
												669	35	669	13.211
												670	35	670	12.766
												671	35.667	671	13.155
												672	35.667	672	13.241
												673	34.667	673	14.38
												674	34.667	674	14.287
												675	33.667	675	13.802
												676	33.667	676	12.33
												677	33.667	677	10.39
												678	33	678	11.751
												679	32	679	13.96
												680	32	680	14.847
												681	31	681	14.977
												682	30.667	682	14.179
												683	30.667	683	14.296
												684	30.667	684	13.703
												685	30	685	10.251
												686	30	686	11.315
												687	30.667	687	12.701
												688	31.333	688	12.435
												689	30.333	689	11.634
												690	30.333	690	11.98
												691	28.667	691	13.94
												692	28.667	692	15.059
												693	28.667	693	16.438
												694	30.333	694	14.945
												695	26	695	15.56
												696	27.333	696	16.564
												697	27.333	697	15.716
												698	26	698	14.168
												699	25.333	699	16.575
												700	24.667	700	20.247
												701	25.333	701	21.031
												702	25.333	702	16.254
												703	23	703	13.619
												704	24	704	16.201
												705	24	705	16.177
												706	24	706	15.762
												707	24	707	16.651
												708	24	708	21.696
												709	24	709	15.223
												710	24	710	15.372
												711	25	711	13.822
												712	25	712	12.843
												713	25.667	713	13.768
												714	25	714	16.379
												715	24	715	17.025
												716	24	716	16.348
												717	24	717	19.583
												718	25	718	15.378
												719	28	719	13.773
												720	31	720	16.37
												721	24.667	721	22.289
												722	22	722	26.282
												723	23	723	29.307
												724	22	724	30
												725	20.333	725	26.667
												726	23	726	31.667
												727	24.667	727	36.667
												728	24.667	728	36.667
												729	24.667	729	39
												730	24	730	48.333
												731	24	731	36.667
												732	24	732	42.333
												733	25.333	733	24.667
												734	25.333	734	28
												735	26.333	735	23
												736	30	736	22
												737	31	737	26
												738	29	738	26
												739	28	739	22
												740	30.333	740	22
												741	29.333	741	25
												742	25.333	742	27
												743	26.333	743	26
												744	27.333	744	26
												745	28.333	745	26
												746	26.667	746	25
												747	24.667	747	24
												748	25.667	748	25
												749	28.667	749	27
												750	29.667	750	20.333

## Sheet: Figure 3a
											WT+WT			M313A+WT			WT+S22R			M313A+S22R
											Distance_(microns)	Gray_Value		Distance_(microns)	Gray_Value		Distance_(microns)	Gray_Value		Distance_(microns)	Gray_Value
							Lane1	MW Marker			0	0.00379		0	0.0035858		0	0.0032024		0	0.0027676
							Lane2	E1 + Ark2C WT + UbcH5 WT + Ub	0 min		125	0.003586		125	0.0033035		125	0.0032368		125	0.0026684
							Lane3	E1 + Ark2C WT + UbcH5 WT + Ub	3 min		250	0.003489		250	0.0032768		250	0.0031605		250	0.0025158
							Lane4	E1 + Ark2C WT + UbcH5 WT + Ub	6 min		375	0.003471		375	0.0034447		375	0.0029335		375	0.002367
							Lane5	E1 + Ark2C M313A + UbcH5 WT + Ub	0 min		500	0.003616		500	0.0035915		500	0.0026455		500	0.0021858
							Lane6	E1 + Ark2C M313A + UbcH5 WT + Ub	3 min		625	0.003654		625	0.0036392		625	0.0023975		625	0.0019493
							Lane7	E1 + Ark2C M313A + UbcH5 WT + Ub	6 min		750	0.003658		750	0.003582		750	0.0023041		750	0.0018663
							Lane8	E1 + Ark2C WT + UbcH5 S22R + Ub	0 min		875	0.003569		875	0.0032902		875	0.0022774		875	0.0018806
							Lane9	E1 + Ark2C WT + UbcH5 S22R + Ub	3 min		1000	0.003321		1000	0.0029793		1000	0.0023289		1000	0.0019665
							Lane10	E1 + Ark2C WT + UbcH5 S22R + Ub	6 min		1125	0.002958		1125	0.0026627		1125	0.002409		1125	0.0020752
							Lane11	E1 + Ark2C M313A + UbcH5 S22R + Ub	0 min		1250	0.002743		1250	0.0026188		1250	0.0024662		1250	0.0021133
							Lane12	E1 + Ark2C M313A + UbcH5 S22R + Ub	3 min		1375	0.002632		1375	0.0028152		1375	0.0024719		1375	0.0020657
							Lane13	E1 + Ark2C M313A + UbcH5 S22R + Ub	6 min		1500	0.002728		1500	0.0033054		1500	0.0024414		1500	0.0019989
											1625	0.002846		1625	0.0037994		1625	0.0024872		1625	0.0019588
											1750	0.003065		1750	0.0039368		1750	0.0025406		1750	0.0019131
											1875	0.003218		1875	0.003952		1875	0.0025806		1875	0.001874
											2000	0.003353		2000	0.0038795		2000	0.0026245		2000	0.0018568
											2125	0.003454		2125	0.0039005		2125	0.0026741		2125	0.001833
											2250	0.003557		2250	0.0039902		2250	0.0027962		2250	0.0018206
											2375	0.00375		2375	0.0042229		2375	0.0028706		2375	0.0018415
											2500	0.003933		2500	0.0043449		2500	0.0029392		2500	0.0018015
											2625	0.004051		2625	0.0043449		2625	0.0030556		2625	0.0018139
											2750	0.004116		2750	0.0042763		2750	0.003088		2750	0.0018158
											2875	0.004147		2875	0.0041466		2875	0.0030956		2875	0.0019102
											3000	0.0042		3000	0.0038986		3000	0.0031033		3000	0.0019741
											3125	0.004169		3125	0.0036526		3125	0.0031261		3125	0.0020542
											3250	0.004112		3250	0.0035076		3250	0.0031872		3250	0.0021381
											3375	0.004063		3375	0.0034428		3375	0.0031834		3375	0.0022526
											3500	0.004066		3500	0.0034523		3500	0.0032177		3500	0.002388
											3625	0.004063		3625	0.0034504		3625	0.0032425		3625	0.0024948
											3750	0.004147		3750	0.0034256		3750	0.0033188		3750	0.0026417
											3875	0.004269		3875	0.0034733		3875	0.003376		3875	0.0027828
											4000	0.004333		4000	0.0035172		4000	0.0034084		4000	0.0028706
											4125	0.004398		4125	0.0036049		4125	0.0034199		4125	0.0029526
											4250	0.004608		4250	0.0037518		4250	0.0034618		4250	0.0030308
											4375	0.004745		4375	0.0038986		4375	0.0035591		4375	0.0031128
											4500	0.004772		4500	0.0039978		4500	0.0036488		4500	0.0031662
											4625	0.004787		4625	0.0041008		4625	0.0036831		4625	0.0031967
											4750	0.00491		4750	0.0042		4750	0.0037556		4750	0.003252
											4875	0.005131		4875	0.0043068		4875	0.0038891		4875	0.0033092
											5000	0.005222		5000	0.0044937		5000	0.003994		5000	0.0033684
											5125	0.005344		5125	0.0046463		5125	0.0041046		5125	0.0034599
											5250	0.00536		5250	0.0047226		5250	0.0041924		5250	0.0035686
											5375	0.005486		5375	0.0048409		5375	0.0042496		5375	0.003561
											5500	0.005569		5500	0.0049896		5500	0.0043411		5500	0.003664
											5625	0.005669		5625	0.0050926		5625	0.0044937		5625	0.0037155
											5750	0.005733		5750	0.0052147		5750	0.0046158		5750	0.0037537
											5875	0.005936		5875	0.0054207		5875	0.0047226		5875	0.0038261
											6000	0.006214		6000	0.0056229		6000	0.004921		6000	0.0038815
											6125	0.006405		6125	0.0057831		6125	0.0051041		6125	0.003952
											6250	0.006565		6250	0.0060349		6250	0.0052681		6250	0.0041008
											6375	0.006737		6375	0.0062943		6375	0.0055008		6375	0.0042496
											6500	0.006897		6500	0.0065079		6500	0.0057068		6500	0.0044174
											6625	0.007011		6625	0.0067253		6625	0.0059395		6625	0.0045547
											6750	0.00716		6750	0.0068703		6750	0.0061913		6750	0.0047493
											6875	0.007416		6875	0.0070152		6875	0.0063515		6875	0.0049858
											7000	0.007576		7000	0.0072021		7000	0.0065041		7000	0.0052452
											7125	0.007645		7125	0.0073357		7125	0.0067329		7125	0.0055428
											7250	0.007774		7250	0.0075073		7250	0.0069084		7250	0.0058632
											7375	0.00782		7375	0.0076828		7375	0.0070381		7375	0.0062218
											7500	0.007793		7500	0.0078354		7500	0.0071373		7500	0.0067101
											7625	0.007767		7625	0.0079498		7625	0.0072327		7625	0.0070839
											7750	0.007782		7750	0.0079041		7750	0.0073586		7750	0.0073357
											7875	0.007717		7875	0.0079269		7875	0.0075073		7875	0.0075607
											8000	0.00753		8000	0.0079041		8000	0.0075493		8000	0.0078201
											8125	0.007378		8125	0.0079117		8125	0.0075798		8125	0.0080414
											8250	0.007263		8250	0.0078354		8250	0.0075569		8250	0.0081635
											8375	0.007141		8375	0.00774		8375	0.0075874		8375	0.0083771
											8500	0.006889		8500	0.0076714		8500	0.0075378		8500	0.008522
											8625	0.006596		8625	0.007473		8625	0.0075073		8625	0.0086136
											8750	0.006363		8750	0.007267		8750	0.0074348		8750	0.0085068
											8875	0.006149		8875	0.0071068		8875	0.0074081		8875	0.008522
											9000	0.006012		9000	0.006916		9000	0.0074081		9000	0.0084915
											9125	0.00605		9125	0.006813		9125	0.0073967		9125	0.0085602
											9250	0.006424		9250	0.0067558		9250	0.0073776		9250	0.0084915
											9375	0.007851		9375	0.0069237		9375	0.0074959		9375	0.0083847
											9500	0.010986		9500	0.0077744		9500	0.0081863		9500	0.008316
											9625	0.016403		9625	0.0100937		9625	0.0102386		9625	0.0085068
											9750	0.023849		9750	0.0150986		9750	0.0145416		9750	0.0091858
											9875	0.033112		9875	0.0224304		9875	0.0211639		9875	0.0111389
											10000	0.04306		10000	0.0330811		10000	0.0310059		10000	0.0152435
											10125	0.051178		10125	0.04599		10125	0.0452576		10125	0.0217133
											10250	0.05542		10250	0.0577087		10250	0.0597534		10250	0.0311737
											10375	0.057037		10375	0.0668335		10375	0.0724487		10375	0.0440063
											10500	0.056488		10500	0.0718994		10500	0.0806274		10500	0.0575256
											10625	0.053314		10625	0.0721436		10625	0.0836792		10625	0.0687866
											10750	0.047516		10750	0.0690308		10750	0.0820923		10750	0.0761108
											10875	0.040833		10875	0.0632935		10875	0.0773315		10875	0.0803223
											11000	0.03476		11000	0.0562134		11000	0.0704956		11000	0.0794067
											11125	0.028244		11125	0.0483093		11125	0.0633545		11125	0.0759277
											11250	0.022385		11250	0.0410767		11250	0.0548096		11250	0.0688477
											11375	0.01828		11375	0.0352783		11375	0.0466309		11375	0.0611877
											11500	0.014732		11500	0.0298004		11500	0.0394897		11500	0.0535889
											11625	0.012024		11625	0.0235748		11625	0.0330811		11625	0.0464783
											11750	0.009651		11750	0.0193481		11750	0.0276489		11750	0.039856
											11875	0.008041		11875	0.0161438		11875	0.0228424		11875	0.0339966
											12000	0.006805		12000	0.0134811		12000	0.0188904		12000	0.028656
											12125	0.005722		12125	0.0113907		12125	0.0159607		12125	0.0229034
											12250	0.004944		12250	0.0096054		12250	0.0137634		12250	0.0187988
											12375	0.004383		12375	0.0080643		12375	0.0117111		12375	0.0157471
											12500	0.003952		12500	0.0068283		12500	0.0099487		12500	0.0133743
											12625	0.003603		12625	0.005909		12625	0.0085754		12625	0.0113907
											12750	0.003393		12750	0.0052185		12750	0.0074539		12750	0.0097809
											12875	0.003208		12875	0.0046082		12875	0.0065041		12875	0.0083389
											13000	0.002981		13000	0.0041428		13000	0.0056267		13000	0.0070801
											13125	0.002785		13125	0.0037289		13125	0.0049858		13125	0.0061073
											13250	0.002661		13250	0.003397		13250	0.0044212		13250	0.0053673
											13375	0.002592		13375	0.0031242		13375	0.0039597		13375	0.0047112
											13500	0.002481		13500	0.0029507		13500	0.0035877		13500	0.0042114
											13625	0.002344		13625	0.0027676		13625	0.0032368		13625	0.0037727
											13750	0.002296		13750	0.0025635		13750	0.0030117		13750	0.0033607
											13875	0.002289		13875	0.0024471		13875	0.0028133		13875	0.0030746
											14000	0.002249		14000	0.0023155		14000	0.0025997		14000	0.0027924
											14125	0.002205		14125	0.0022278		14125	0.0024452		14125	0.0025444
											14250	0.002171		14250	0.0021801		14250	0.0023365		14250	0.0023651
											14375	0.002159		14375	0.0020962		14375	0.002243		14375	0.0022583
											14500	0.002111		14500	0.0020142		14500	0.002161		14500	0.0021229
											14625	0.002068		14625	0.0019836		14625	0.0020599		14625	0.0020008
											14750	0.002045		14750	0.0019741		14750	0.0019913		14750	0.0019464
											14875	0.002022		14875	0.0019445		14875	0.0019407		14875	0.0018616
											15000	0.002008		15000	0.0019026		15000	0.0019112		15000	0.0017385
											15125	0.001965		15125	0.0018587		15125	0.0018635		15125	0.0017033
											15250	0.001914		15250	0.0018349		15250	0.0018215		15250	0.0016747
											15375	0.001895		15375	0.0017958		15375	0.0017872		15375	0.0016108
											15500	0.001882		15500	0.0017586		15500	0.0017452		15500	0.0015116
											15625	0.001848		15625	0.0017366		15625	0.0016804		15625	0.001483
											15750	0.001822		15750	0.0017233		15750	0.0016136		15750	0.0014486
											15875	0.001812		15875	0.001689		15875	0.0015888		15875	0.0013981
											16000	0.001804		16000	0.001668		16000	0.0015678		16000	0.0013647
											16125	0.0018		16125	0.0016537		16125	0.0015554		16125	0.0013218
											16250	0.001786		16250	0.0016289		16250	0.0015125		16250	0.0012875
											16375	0.001804		16375	0.001606		16375	0.0015049		16375	0.0012693
											16500	0.001796		16500	0.0016184		16500	0.0014687		16500	0.0012598
											16625	0.001777		16625	0.0016403		16625	0.0014515		16625	0.0012016
											16750	0.001763		16750	0.0016689		16750	0.0014467		16750	0.0012121
											16875	0.001781		16875	0.0016441		16875	0.0014534		16875	0.001195
											17000	0.001787		17000	0.0016413		17000	0.0014563		17000	0.0011883
											17125	0.001765		17125	0.0016098		17125	0.0014486		17125	0.0011673
											17250	0.001762		17250	0.001586		17250	0.00142		17250	0.0011559
											17375	0.00176		17375	0.0015812		17375	0.0014133		17375	0.0011263
											17500	0.001757		17500	0.0015745		17500	0.0013981		17500	0.0011082
											17625	0.00175		17625	0.0015545		17625	0.0014181		17625	0.0011168
											17750	0.001762		17750	0.001544		17750	0.0014038		17750	0.0011263
											17875	0.001796		17875	0.0015287		17875	0.0014076		17875	0.0011168
											18000	0.001817		18000	0.001545		18000	0.0013962		18000	0.0010805
											18125	0.001843		18125	0.0015507		18125	0.0013857		18125	0.0010881
											18250	0.00192		18250	0.0015535		18250	0.0013819		18250	0.0010843
											18375	0.002054		18375	0.0015602		18375	0.0013905		18375	0.0010881
											18500	0.002148		18500	0.0015478		18500	0.0014114		18500	0.0010653
											18625	0.002304		18625	0.0015717		18625	0.0014353		18625	0.0010509
											18750	0.002466		18750	0.0015688		18750	0.001461		18750	0.001049
											18875	0.002615		18875	0.0016069		18875	0.0015516		18875	0.0010595
											19000	0.00276		19000	0.0016212		19000	0.0016499		19000	0.0010624
											19125	0.002954		19125	0.001646		19125	0.0017471		19125	0.0010567
											19250	0.003174		19250	0.0016584		19250	0.0018654		19250	0.0010319
											19375	0.003309		19375	0.0017271		19375	0.0020084		19375	0.0010166
											19500	0.003407		19500	0.0017471		19500	0.0021667		19500	0.0010281
											19625	0.003555		19625	0.0017805		19625	0.0022564		19625	0.0010519
											19750	0.003672		19750	0.0017929		19750	0.0023251		19750	0.0010405
											19875	0.003824		19875	0.0018282		19875	0.0024128		19875	0.0010748
											20000	0.003952		20000	0.0018358		20000	0.0024986		20000	0.0010624
											20125	0.004047		20125	0.0018253		20125	0.0026093		20125	0.0010881
											20250	0.004097		20250	0.0018253		20250	0.0027294		20250	0.0010633
											20375	0.004097		20375	0.0018396		20375	0.0028362		20375	0.0010767
											20500	0.004036		20500	0.0018606		20500	0.0028934		20500	0.0010767
											20625	0.003929		20625	0.0018806		20625	0.0029335		20625	0.0010815
											20750	0.003782		20750	0.001895		20750	0.0029984		20750	0.0010624
											20875	0.003506		20875	0.0019007		20875	0.0029316		20875	0.0010452
											21000	0.003241		21000	0.0018921		21000	0.002861		21000	0.0010633
											21125	0.002953		21125	0.0018692		21125	0.0027256		21125	0.0010414
											21250	0.002668		21250	0.001812		21250	0.0025673		21250	0.0010462
											21375	0.002474		21375	0.0017443		21375	0.002388		21375	0.0010262
											21500	0.002312		21500	0.0016842		21500	0.0022507		21500	0.0010576
											21625	0.002209		21625	0.0016098		21625	0.0020828		21625	0.001091
											21750	0.002148		21750	0.0015974		21750	0.0019398		21750	0.0010834
											21875	0.002094		21875	0.0015678		21875	0.001853		21875	0.0010805
											22000	0.002022		22000	0.0015917		22000	0.0017958		22000	0.0010967
											22125	0.001959		22125	0.0015421		22125	0.0017376		22125	0.0011148
											22250	0.001921		22250	0.0015249		22250	0.0016718		22250	0.001112
											22375	0.001891		22375	0.0015135		22375	0.0016117		22375	0.0010576
											22500	0.001877		22500	0.0014925		22500	0.001544		22500	0.0010633
											22625	0.001847		22625	0.0014944		22625	0.0015221		22625	0.0010786
											22750	0.001825		22750	0.0014687		22750	0.0015078		22750	0.0010872
											22875	0.001817		22875	0.0014801		22875	0.0014887		22875	0.0010452
											23000	0.00181		23000	0.0014648		23000	0.001462		23000	0.0009995
											23125	0.001763		23125	0.0014725		23125	0.0014238		23125	0.0009813
											23250	0.00176		23250	0.0014467		23250	0.0014086		23250	0.0009871
											23375	0.001769		23375	0.0014467		23375	0.0013952		23375	0.000967
											23500	0.001826		23500	0.0014553		23500	0.0013809		23500	0.000947
											23625	0.001847		23625	0.0014553		23625	0.0013542		23625	0.0009317
											23750	0.001869		23750	0.0014544		23750	0.0013456		23750	0.0009308
											23875	0.001904		23875	0.0014553		23875	0.0013571		23875	0.0009661
											24000	0.001953		24000	0.0014553		24000	0.001359		24000	0.0009723
											24125	0.002012		24125	0.0014629		24125	0.0013552		24125	0.0009785
											24250	0.002096		24250	0.001462		24250	0.0013466		24250	0.0009966
											24375	0.002199		24375	0.0014706		24375	0.0013485		24375	0.0010033
											24500	0.002289		24500	0.0014858		24500	0.0013866		24500	0.0009956
											24625	0.002392		24625	0.0014877		24625	0.0014048		24625	0.0009494
											24750	0.002523		24750	0.001523		24750	0.00144		24750	0.0009508
											24875	0.002724		24875	0.0015593		24875	0.0014601		24875	0.0009623
											25000	0.00297		25000	0.0016098		25000	0.0015125		25000	0.0009871
											25125	0.00321		25125	0.0016565		25125	0.0015526		25125	0.0010166
											25250	0.003408		25250	0.0017242		25250	0.0016127		25250	0.0010481
											25375	0.003647		25375	0.0017786		25375	0.0016651		25375	0.0010834
											25500	0.003775		25500	0.0018291		25500	0.0017529		25500	0.0011415
											25625	0.003803		25625	0.001935		25625	0.0018473		25625	0.0012226
											25750	0.003746		25750	0.0020123		25750	0.0019083		25750	0.0012846
											25875	0.003603		25875	0.0020332		25875	0.0020027		25875	0.001339
											26000	0.003342		26000	0.0020504		26000	0.0020676		26000	0.0013819
											26125	0.003103		26125	0.002018		26125	0.0020809		26125	0.0014162
											26250	0.002874		26250	0.0019341		26250	0.0020504		26250	0.0014257
											26375	0.002645		26375	0.0018482		26375	0.0020103		26375	0.0014257
											26500	0.002476		26500	0.0017805		26500	0.0019484		26500	0.0014048
											26625	0.002375		26625	0.0016766		26625	0.0018549		26625	0.001339
											26750	0.002289		26750	0.0015812		26750	0.0017595		26750	0.0012646
											26875	0.002262		26875	0.0015507		26875	0.0016327		26875	0.0011988
											27000	0.002266		27000	0.0015163		27000	0.0015602		27000	0.0011511
											27125	0.002268		27125	0.0015116		27125	0.001502		27125	0.0011234
											27250	0.002279		27250	0.0014944		27250	0.0014763		27250	0.0010529
											27375	0.002319		27375	0.001503		27375	0.0014591		27375	0.0009956
											27500	0.002365		27500	0.0015059		27500	0.0014496		27500	0.0009737
											27625	0.002407		27625	0.0015116		27625	0.0014658		27625	0.0009727
											27750	0.002518		27750	0.0015087		27750	0.0015182		27750	0.000936
											27875	0.002686		27875	0.0014992		27875	0.0015545		27875	0.0009217
											28000	0.002935		28000	0.0014992		28000	0.0015793		28000	0.000896
											28125	0.003326		28125	0.0015249		28125	0.0016794		28125	0.0009151
											28250	0.003683		28250	0.0015974		28250	0.0017796		28250	0.0008917
											28375	0.004078		28375	0.0016327		28375	0.0018549		28375	0.0009041
											28500	0.004314		28500	0.0016756		28500	0.001895		28500	0.0008936
											28625	0.004353		28625	0.0017471		28625	0.0019274		28625	0.0009017
											28750	0.004238		28750	0.0018024		28750	0.0019274		28750	0.0009146
											28875	0.003902		28875	0.001873		28875	0.0018892		28875	0.0009251
											29000	0.003565		29000	0.0018959		29000	0.0017614		29000	0.0009298
											29125	0.003153		29125	0.0018806		29125	0.0016432		29125	0.0009241
											29250	0.002796		29250	0.0018177		29250	0.0015526		29250	0.0009241
											29375	0.002563		29375	0.0017376		29375	0.0014849		29375	0.0009189
											29500	0.002373		29500	0.0017052		29500	0.001442		29500	0.0009151
											29625	0.002319		29625	0.0016556		29625	0.0013704		29625	0.0009122
											29750	0.002319		29750	0.0016174		29750	0.0013514		29750	0.0009089
											29875	0.002438		29875	0.0016069		29875	0.0013409		29875	0.000926
											30000	0.002602		30000	0.0016193		30000	0.0013723		30000	0.0009294
											30125	0.002806		30125	0.0016832		30125	0.0014181		30125	0.0009408
											30250	0.003014		30250	0.0017662		30250	0.0014801		30250	0.0009532
											30375	0.003216		30375	0.0018654		30375	0.0015259		30375	0.0009551
											30500	0.00345		30500	0.0019522		30500	0.0015984		30500	0.000989
											30625	0.003578		30625	0.0020065		30625	0.0016747		30625	0.0010366
											30750	0.003632		30750	0.0020828		30750	0.0017586		30750	0.0010986
											30875	0.003645		30875	0.0021343		30875	0.0018263		30875	0.0011415
											31000	0.003609		31000	0.0021725		31000	0.0018358		31000	0.0011721
											31125	0.003456		31125	0.0021248		31125	0.001852		31125	0.0012054
											31250	0.003231		31250	0.0020962		31250	0.0018482		31250	0.0012083
											31375	0.003059		31375	0.0020256		31375	0.0018311		31375	0.001215
											31500	0.002871		31500	0.0019035		31500	0.0017633		31500	0.0012016
											31625	0.002636		31625	0.0018063		31625	0.0016994		31625	0.0011892
											31750	0.002476		31750	0.0017099		31750	0.001605		31750	0.0011444
											31875	0.002357		31875	0.0016356		31875	0.001523		31875	0.0010939
											32000	0.002251		32000	0.0015907		32000	0.0014372		32000	0.0010481
											32125	0.002186		32125	0.0015402		32125	0.0013905		32125	0.0009766
											32250	0.002163		32250	0.0015144		32250	0.00138		32250	0.0009346
											32375	0.002169		32375	0.0015106		32375	0.001318		32375	0.0009017
											32500	0.002178		32500	0.0015039		32500	0.0012779		32500	0.0008879
											32625	0.002176		32625	0.0014858		32625	0.0012608		32625	0.000864
											32750	0.002165		32750	0.0014563		32750	0.0012722		32750	0.0008755
											32875	0.002159		32875	0.0014515		32875	0.0012569		32875	0.0008564
											33000	0.002207		33000	0.001441		33000	0.0012579		33000	0.0008473
											33125	0.002295		33125	0.0014343		33125	0.001255		33125	0.0008531
											33250	0.002338		33250	0.0014372		33250	0.0012617		33250	0.000855
											33375	0.002405		33375	0.0014524		33375	0.0012712		33375	0.0008779
											33500	0.002462		33500	0.0014429		33500	0.0012655		33500	0.0008569
											33625	0.002502		33625	0.0014219		33625	0.001277		33625	0.0008516
											33750	0.002554		33750	0.0014105		33750	0.0012627		33750	0.0008464
											33875	0.00259		33875	0.0014296		33875	0.0012989		33875	0.0008245
											34000	0.002596		34000	0.0014124		34000	0.0013247		34000	0.0008001
											34125	0.00255		34125	0.0014563		34125	0.0013418		34125	0.0008016
											34250	0.002476		34250	0.0014887		34250	0.0013399		34250	0.000834
											34375	0.002432		34375	0.0015326		34375	0.0013447		34375	0.0008383
											34500	0.00238		34500	0.0015507		34500	0.0013304		34500	0.0008488
											34625	0.002348		34625	0.0015564		34625	0.0013227		34625	0.000824
											34750	0.002302		34750	0.0015936		34750	0.0013208		34750	0.0008373
											34875	0.002281		34875	0.0016146		34875	0.0013285		34875	0.0008197
											35000	0.002289		35000	0.0016546		35000	0.0013494		35000	0.0008321
											35125	0.002283		35125	0.0017128		35125	0.0013866		35125	0.0008206
											35250	0.002348		35250	0.0018063		35250	0.0014238		35250	0.0008612
											35375	0.002382		35375	0.001895		35375	0.0014706		35375	0.0008721
											35500	0.002439		35500	0.0019245		35500	0.0015011		35500	0.0008955
											35625	0.002506		35625	0.0019646		35625	0.0015202		35625	0.0009208
											35750	0.002569		35750	0.0020008		35750	0.001545		35750	0.0009508
											35875	0.002594		35875	0.0020657		35875	0.0015745		35875	0.000946
											36000	0.002583		36000	0.0020847		36000	0.0015812		36000	0.0009356
											36125	0.002604		36125	0.0021		36125	0.0016174		36125	0.0009532
											36250	0.002623		36250	0.0020885		36250	0.0016289		36250	0.0009794
											36375	0.002645		36375	0.0020809		36375	0.0016327		36375	0.0009813
											36500	0.002617		36500	0.0020599		36500	0.0016012		36500	0.000957
											36625	0.002592		36625	0.0020409		36625	0.0015831		36625	0.0009327
											36750	0.002569		36750	0.0020237		36750	0.0015478		36750	0.0009561
											36875	0.002558		36875	0.0019741		36875	0.0015249		36875	0.0009508
											37000	0.002472		37000	0.0018969		37000	0.0014868		37000	0.0009279
											37125	0.002367		37125	0.001833		37125	0.0014391		37125	0.0009227
											37250	0.002281		37250	0.0017776		37250	0.0013866		37250	0.0008779
											37375	0.002243		37375	0.0017052		37375	0.0013466		37375	0.0008726
											37500	0.002207		37500	0.001647		37500	0.0013266		37500	0.0008602
											37625	0.002197		37625	0.0015974		37625	0.0013199		37625	0.0008736
											37750	0.002125		37750	0.001564		37750	0.0013037		37750	0.0008545
											37875	0.002096		37875	0.0015564		37875	0.0012789		37875	0.0008421
											38000	0.002089		38000	0.0015621		38000	0.0012312		38000	0.0008202
											38125	0.002085		38125	0.0015316		38125	0.0012159		38125	0.0008178
											38250	0.002098		38250	0.001503		38250	0.0012379		38250	0.0008311
											38375	0.00211		38375	0.0014849		38375	0.0012541		38375	0.0008297
											38500	0.002136		38500	0.0014963		38500	0.0012436		38500	0.0008235
											38625	0.002117		38625	0.0014982		38625	0.0012321		38625	0.0008006
											38750	0.00209		38750	0.0015268		38750	0.0012379		38750	0.0008035
											38875	0.002083		38875	0.0015488		38875	0.0012655		38875	0.000814
											39000	0.002102		39000	0.0015774		39000	0.0013218		39000	0.0008173
											39125	0.002104		39125	0.0015974		39125	0.0013323		39125	0.0008154
											39250	0.00211		39250	0.0016279		39250	0.0013447		39250	0.0008202
											39375	0.002125		39375	0.0016813		39375	0.0013561		39375	0.0008388
											39500	0.002184		39500	0.0017214		39500	0.0013895		39500	0.0008459
											39625	0.002218		39625	0.0018072		39625	0.00142		39625	0.0008626
											39750	0.002216		39750	0.0019159		39750	0.0014744		39750	0.0008512
											39875	0.002277		39875	0.0019894		39875	0.0015097		39875	0.0008564
											40000	0.002357		40000	0.0020599		40000	0.0015469		40000	0.0008488
											40125	0.002411		40125	0.002161		40125	0.0015926		40125	0.0008597
											40250	0.002438		40250	0.0022507		40250	0.0016279		40250	0.0008769
											40375	0.002466		40375	0.0022984		40375	0.0016375		40375	0.0008688
											40500	0.002493		40500	0.0023212		40500	0.0016584		40500	0.0008802
											40625	0.002506		40625	0.0023098		40625	0.0016823		40625	0.0008845
											40750	0.002516		40750	0.0022755		40750	0.0016785		40750	0.0009031
											40875	0.00248		40875	0.0022163		40875	0.0016594		40875	0.0009031
											41000	0.002411		41000	0.0021591		41000	0.0016422		41000	0.0009055
											41125	0.002344		41125	0.0020695		41125	0.0015888		41125	0.0009065
											41250	0.002251		41250	0.0019875		41250	0.0014992		41250	0.000885
											41375	0.002216		41375	0.0018921		41375	0.0014629		41375	0.0008874
											41500	0.002169		41500	0.0018063		41500	0.0014181		41500	0.0008626
											41625	0.00214		41625	0.0017405		41625	0.0014057		41625	0.0008516
											41750	0.002073		41750	0.0017138		41750	0.0013971		41750	0.0008197
											41875	0.002071		41875	0.0016851		41875	0.0014067		41875	0.0008106
											42000	0.002048		42000	0.0016642		42000	0.0014009		42000	0.0008321
											42125	0.002052		42125	0.0016737		42125	0.0014076		42125	0.0008283
											42250	0.002066		42250	0.0017414		42250	0.0013638		42250	0.0008326
											42375	0.002075		42375	0.0017576		42375	0.0013771		42375	0.0008206
											42500	0.002096		42500	0.0017557		42500	0.0014105		42500	0.0008183
											42625	0.002132		42625	0.0017605		42625	0.0014658		42625	0.0008068
											42750	0.002169		42750	0.0018034		42750	0.0014868		42750	0.0007982
											42875	0.002205		42875	0.0018368		42875	0.001524		42875	0.0008059
											43000	0.002214		43000	0.001893		43000	0.0015774		43000	0.0008163
											43125	0.002239		43125	0.0019951		43125	0.0016088		43125	0.0008235
											43250	0.002264		43250	0.0020676		43250	0.0016251		43250	0.000813
											43375	0.002304		43375	0.0020885		43375	0.0016422		43375	0.0008302
											43500	0.002312		43500	0.0020981		43500	0.0016565		43500	0.0008693
											43625	0.002363		43625	0.0021439		43625	0.0016718		43625	0.0008922
											43750	0.002327		43750	0.0021725		43750	0.0016823		43750	0.0008879
											43875	0.002363		43875	0.0021896		43875	0.0016832		43875	0.0008516
											44000	0.00235		44000	0.0021515		44000	0.0016794		44000	0.000834
											44125	0.002365		44125	0.0020847		44125	0.001646		44125	0.0008316
											44250	0.002356		44250	0.002058		44250	0.0016108		44250	0.0008402
											44375	0.002354		44375	0.0020523		44375	0.0015907		44375	0.0008287
											44500	0.002354		44500	0.0020313		44500	0.0015831		44500	0.0008354
											44625	0.002356		44625	0.0020027		44625	0.0015774		44625	0.0008454
											44750	0.002337		44750	0.0019798		44750	0.001585		44750	0.0008621
											44875	0.002291		44875	0.0019274		44875	0.0015697		44875	0.0008764
											45000	0.002239		45000	0.0018988		45000	0.0015707		45000	0.0008636
											45125	0.002228		45125	0.0018902		45125	0.0015678		45125	0.0008702
											45250	0.002234		45250	0.0019188		45250	0.0015802		45250	0.0008297
											45375	0.002253		45375	0.0019455		45375	0.0015802		45375	0.0008206
											45500	0.002249		45500	0.0019531		45500	0.0015783		45500	0.0008106
											45625	0.002234		45625	0.0019627		45625	0.0015793		45625	0.0008097
											45750	0.002224		45750	0.0019798		45750	0.0016088		45750	0.0007911
											45875	0.002232		45875	0.0020466		45875	0.0016184		45875	0.0007987
											46000	0.002272		46000	0.0020409		46000	0.001626		46000	0.0007954
											46125	0.002312		46125	0.002039		46125	0.0016222		46125	0.0008059
											46250	0.002327		46250	0.002039		46250	0.0016012		46250	0.0008039
											46375	0.002357		46375	0.0020542		46375	0.001606		46375	0.0008211
											46500	0.00238		46500	0.0020657		46500	0.0016088		46500	0.0008273
											46625	0.002409		46625	0.0020618		46625	0.0016241		46625	0.0008545
											46750	0.002422		46750	0.002058		46750	0.0016441		46750	0.0008469
											46875	0.002438		46875	0.0020466		46875	0.0016413		46875	0.0008316
											47000	0.002447		47000	0.002037		47000	0.0016212		47000	0.0008078
											47125	0.002436		47125	0.0020142		47125	0.0015802		47125	0.0008163
											47250	0.002409		47250	0.0020103		47250	0.001565		47250	0.0008278
											47375	0.002388		47375	0.001997		47375	0.0015612		47375	0.0008454
											47500	0.002365		47500	0.0020218		47500	0.0015697		47500	0.0008583
											47625	0.002382		47625	0.0020046		47625	0.0015793		47625	0.0008607
											47750	0.002357		47750	0.0019951		47750	0.0015793		47750	0.0008454
											47875	0.002384		47875	0.0019913		47875	0.0015841		47875	0.0008173
											48000	0.002375		48000	0.001997		48000	0.0015955		48000	0.0008168
											48125	0.002388		48125	0.0020256		48125	0.0015888		48125	0.0008392
											48250	0.002388		48250	0.002018		48250	0.0015955		48250	0.0008349
											48375	0.002403		48375	0.0020161		48375	0.0015965		48375	0.000824
											48500	0.002415		48500	0.0020103		48500	0.0016212		48500	0.0008183
											48625	0.002438		48625	0.0020199		48625	0.0016232		48625	0.000834
											48750	0.002447		48750	0.0020237		48750	0.0016317		48750	0.000865
											48875	0.002466		48875	0.0020123		48875	0.0016079		48875	0.0008559
											49000	0.002443		49000	0.0020199		49000	0.0016012		49000	0.0008454
											49125	0.002447		49125	0.002018		49125	0.001605		49125	0.0008192
											49250	0.002474		49250	0.0020008		49250	0.0016241		49250	0.0008383
											49375	0.002493		49375	0.0019569		49375	0.0016289		49375	0.0008278
											49500	0.002501		49500	0.0019503		49500	0.0015945		49500	0.0008187
											49625	0.002485		49625	0.001955		49625	0.0015345		49625	0.0007977
											49750	0.002487		49750	0.0019379		49750	0.0015249		49750	0.0007958
											49875	0.002466		49875	0.0018959		49875	0.001524		49875	0.0008116
											50000	0.00246		50000	0.0018826		50000	0.0015373		50000	0.0008235
											50125	0.002459		50125	0.0018978		50125	0.0015202		50125	0.0008464
											50250	0.002476		50250	0.0019455		50250	0.0015154		50250	0.0008726
											50375	0.002495		50375	0.0019522		50375	0.0015154		50375	0.0008483
											50500	0.002499		50500	0.0019493		50500	0.0015354		50500	0.0008235
											50625	0.002504		50625	0.0019455		50625	0.0015488		50625	0.0008268
											50750	0.002491		50750	0.0019312		50750	0.0015574		50750	0.0008235
											50875	0.002518		50875	0.0019016		50875	0.0015478		50875	0.0008092
											51000	0.002512		51000	0.0018959		51000	0.001524		51000	0.0007768
											51125	0.002523		51125	0.001873		51125	0.0015211		51125	0.0007625
											51250	0.002529		51250	0.0018654		51250	0.0015116		51250	0.0007639
											51375	0.002537		51375	0.0018511		51375	0.001524		51375	0.0007696
											51500	0.002548		51500	0.0018406		51500	0.0014887		51500	0.0007677
											51625	0.002522		51625	0.0018291		51625	0.0015087		51625	0.0007725
											51750	0.002508		51750	0.0018396		51750	0.0015039		51750	0.0007834
											51875	0.002506		51875	0.001832		51875	0.0014896		51875	0.0007839
											52000	0.00255		52000	0.0018492		52000	0.0014572		52000	0.0007701
											52125	0.002552		52125	0.0018435		52125	0.0014324		52125	0.0007615
											52250	0.00255		52250	0.0018492		52250	0.0014544		52250	0.0007496
											52375	0.002527		52375	0.0018463		52375	0.0014658		52375	0.0007615
											52500	0.002539		52500	0.0018206		52500	0.0014524		52500	0.0007563
											52625	0.002537		52625	0.0018129		52625	0.0014372		52625	0.0007691
											52750	0.00256		52750	0.0018301		52750	0.0014286		52750	0.0007629
											52875	0.002558		52875	0.0018625		52875	0.0014315		52875	0.0007558
											53000	0.002569		53000	0.0018606		53000	0.0014429		53000	0.000762
											53125	0.002565		53125	0.0018549		53125	0.001441		53125	0.0007796
											53250	0.002558		53250	0.0018415		53250	0.0014372		53250	0.0007982
											53375	0.002565		53375	0.0018435		53375	0.0014267		53375	0.0008111
											53500	0.002581		53500	0.0018339		53500	0.0014267		53500	0.0008202
											53625	0.002573		53625	0.0018044		53625	0.0014372		53625	0.0008388
											53750	0.002546		53750	0.0017939		53750	0.0014334		53750	0.0008235
											53875	0.002542		53875	0.0017805		53875	0.0014162		53875	0.0008121
											54000	0.002556		54000	0.0018034		54000	0.0014086		54000	0.0008206
											54125	0.002556		54125	0.0018015		54125	0.001399		54125	0.0008082
											54250	0.002548		54250	0.0017872		54250	0.0014076		54250	0.0007935
											54375	0.002581		54375	0.0017414		54375	0.0013943		54375	0.0007877
											54500	0.002569		54500	0.0017395		54500	0.0013971		54500	0.0007958
											54625	0.002571		54625	0.0017357		54625	0.0013971		54625	0.0008121
											54750	0.002541		54750	0.0017567		54750	0.0014114		54750	0.0007939
											54875	0.00256		54875	0.0017548		54875	0.0014238		54875	0.0007963
											55000	0.002577		55000	0.0017719		55000	0.0014038		55000	0.0007734
											55125	0.002571		55125	0.0017843		55125	0.0013905		55125	0.0007753
											55250	0.002605		55250	0.0017862		55250	0.0013742		55250	0.000772
											55375	0.002602		55375	0.0017815		55375	0.0013828		55375	0.0007949
											55500	0.002611		55500	0.0017719		55500	0.0013762		55500	0.0007863
											55625	0.002615		55625	0.0017776		55625	0.0013952		55625	0.0007834
											55750	0.002634		55750	0.0017834		55750	0.0013819		55750	0.000773
											55875	0.002655		55875	0.0017662		55875	0.0013933		55875	0.0007873
											56000	0.002644		56000	0.0017557		56000	0.0013723		56000	0.0007815
											56125	0.002644		56125	0.0017366		56125	0.001379		56125	0.0007901
											56250	0.002623		56250	0.0017586		56250	0.0013857		56250	0.0007811
											56375	0.002647		56375	0.0017681		56375	0.0014048		56375	0.0007954
											56500	0.002674		56500	0.0017767		56500	0.0013866		56500	0.0007854
											56625	0.002687		56625	0.0017776		56625	0.0013666		56625	0.0007806
											56750	0.002687		56750	0.0017929		56750	0.0013828		56750	0.0007629
											56875	0.002695		56875	0.0018063		56875	0.001421		56875	0.000762
											57000	0.002726		57000	0.0017862		57000	0.0014248		57000	0.0007558
											57125	0.002817		57125	0.0017786		57125	0.0014181		57125	0.000752
											57250	0.002869		57250	0.0017757		57250	0.0014009		57250	0.0007544
											57375	0.002901		57375	0.0017948		57375	0.0013723		57375	0.0007925
											57500	0.002909		57500	0.0017872		57500	0.0013399		57500	0.0008149
											57625	0.002838		57625	0.0017662		57625	0.001338		57625	0.0008111
											57750	0.002748		57750	0.0017452		57750	0.0013523		57750	0.0008049
											57875	0.002665		57875	0.0017452		57875	0.0013504		57875	0.0008049
											58000	0.002611		58000	0.0017385		58000	0.0013638		58000	0.0008326
											58125	0.002565		58125	0.0017595		58125	0.001359		58125	0.0007863
											58250	0.002583		58250	0.0017614		58250	0.001379		58250	0.0007753
											58375	0.002617		58375	0.0017796		58375	0.0013971		58375	0.0007634
											58500	0.002672		58500	0.0017767		58500	0.0014219		58500	0.0007696
											58625	0.002708		58625	0.0017805		58625	0.0014267		58625	0.0007858
											58750	0.002722		58750	0.0017967		58750	0.0014019		58750	0.000814
											58875	0.002728		58875	0.0018063		58875	0.0013914		58875	0.0008168
											59000	0.002728		59000	0.0018158		59000	0.0014057		59000	0.0008111
											59125	0.002766		59125	0.0018291		59125	0.0014172		59125	0.0008078
											59250	0.0028		59250	0.0018415		59250	0.0014076		59250	0.0007968
											59375	0.00281		59375	0.0018482		59375	0.0014057		59375	0.0008049
											59500	0.002798		59500	0.0018225		59500	0.0013905		59500	0.0008154
											59625	0.002792		59625	0.0018158		59625	0.0013905		59625	0.000854
											59750	0.002789		59750	0.0018358		59750	0.0013638		59750	0.0008459
											59875	0.002834		59875	0.0018253		59875	0.0013723		59875	0.0008163
											60000	0.002838		60000	0.001811		60000	0.0013695		60000	0.0008078
											60125	0.002857		60125	0.0017986		60125	0.0013857		60125	0.0008092
											60250	0.002851		60250	0.0018158		60250	0.0013685		60250	0.0008035
											60375	0.002853		60375	0.0018358		60375	0.0013885		60375	0.0008035
											60500	0.002834		60500	0.0018454		60500	0.0013599		60500	0.0007954
											60625	0.002836		60625	0.0018492		60625	0.0013533		60625	0.0007696
											60750	0.002842		60750	0.0018234		60750	0.0013247		60750	0.000772
											60875	0.002886		60875	0.001832		60875	0.0013275		60875	0.0007977
											61000	0.002874		61000	0.0018215		61000	0.0013256		61000	0.0008078
											61125	0.002913		61125	0.001812		61125	0.0013218		61125	0.0008082
											61250	0.002882		61250	0.0018272		61250	0.0013218		61250	0.000792
											61375	0.002893		61375	0.0018301		61375	0.0013094		61375	0.0007825
											61500	0.002878		61500	0.0018425		61500	0.0012989		61500	0.0007796
											61625	0.002897		61625	0.0018406		61625	0.0013027		61625	0.0007892
											61750	0.002867		61750	0.0018272		61750	0.001298		61750	0.0007992
											61875	0.002892		61875	0.0018339		61875	0.0012846		61875	0.000803
											62000	0.002905		62000	0.0018139		62000	0.0012646		62000	0.000813
											62125	0.002945		62125	0.0018339		62125	0.0012779		62125	0.0008106
											62250	0.002954		62250	0.0018463		62250	0.001298		62250	0.0008082
											62375	0.002962		62375	0.0018358		62375	0.0012903		62375	0.0008016
											62500	0.002953		62500	0.0017986		62500	0.0012684		62500	0.0008273
											62625	0.002954		62625	0.001811		62625	0.0012426		62625	0.0008392
											62750	0.002953		62750	0.0018349		62750	0.0012569		62750	0.0007973
											62875	0.002995		62875	0.0018568		62875	0.0012589		62875	0.0008039
											63000	0.00304		63000	0.0018444		63000	0.0012655		63000	0.0008059
											63125	0.003048		63125	0.0018215		63125	0.0012512		63125	0.0008321
											63250	0.003048		63250	0.0018206		63250	0.0011902		63250	0.0008178
											63375	0.003059		63375	0.0018148		63375	0.0011578		63375	0.0008254
											63500	0.003109		63500	0.0018272		63500	0.001152		63500	0.0008211
											63625	0.003063		63625	0.0018196		63625	0.0011711		63625	0.0008278
											63750	0.003057		63750	0.0018253		63750	0.001194		63750	0.000792
											63875	0.003048		63875	0.0018148		63875	0.001194		63875	0.0007873
											64000	0.003088		64000	0.0018387		64000	0.001193		64000	0.0007629
											64125	0.003113		64125	0.0018597		64125	0.001173		64125	0.0007548
											64250	0.003141		64250	0.0018578		64250	0.0011797		64250	0.0007443
											64375	0.00317		64375	0.0018435		64375	0.0011854		64375	0.0007567
											64500	0.003191		64500	0.0018196		64500	0.0011644		64500	0.0007849
											64625	0.003206		64625	0.0017939		64625	0.0011597		64625	0.000783
											64750	0.003214		64750	0.0018044		64750	0.0011225		64750	0.0007658
											64875	0.003241		64875	0.001812		64875	0.0011501		64875	0.0007443
											65000	0.003288		65000	0.0018005		65000	0.0011215		65000	0.0007467
											65125	0.003298		65125	0.0017986		65125	0.0011368		65125	0.0007782
											65250	0.003305		65250	0.00177		65250	0.0011597		65250	0.0007882
											65375	0.003283		65375	0.0018044		65375	0.0011806		65375	0.000762
											65500	0.003313		65500	0.0017776		65500	0.0011959		65500	0.0007434
											65625	0.003298		65625	0.0017614		65625	0.0011282		65625	0.0007467
											65750	0.003325		65750	0.0017366		65750	0.0010967		65750	0.0007777
											65875	0.003321		65875	0.0017529		65875	0.0010757		65875	0.0007701
											66000	0.003399		66000	0.0017681		66000	0.0010605		66000	0.0007739
											66125	0.003431		66125	0.0017624		66125	0.0010681		66125	0.0007792
											66250	0.003448		66250	0.0017338		66250	0.0010538		66250	0.0007906
											66375	0.003471		66375	0.0016937		66375	0.0010309		66375	0.0007772
											66500	0.003494		66500	0.0017252		66500	0.0010328		66500	0.0007348
											66625	0.003542		66625	0.00173		66625	0.0010386		66625	0.0007348
											66750	0.003521		66750	0.0017376		66750	0.0010195		66750	0.0007129
											66875	0.003567		66875	0.0016813		66875	0.0010242		66875	0.0007477
											67000	0.003571		67000	0.0016613		67000	0.0010319		67000	0.0007577
											67125	0.003624		67125	0.0016441		67125	0.0010366		67125	0.0007839
											67250	0.00367		67250	0.0016479		67250	0.0010452		67250	0.0007877
											67375	0.003685		67375	0.0016289		67375	0.0010309		67375	0.0008001
											67500	0.003698		67500	0.0016356		67500	0.0009975		67500	0.0008011
											67625	0.003733		67625	0.0016289		67625	0.0009751		67625	0.0008168
											67750	0.003813		67750	0.0016317		67750	0.0009646		67750	0.0008283
											67875	0.003853		67875	0.001605		67875	0.0009785		67875	0.000834
											68000	0.00387		68000	0.001606		68000	0.0009947		68000	0.000803
											68125	0.003914		68125	0.0016088		68125	0.0009995		68125	0.0007701
											68250	0.003975		68250	0.0016212		68250	0.0010319		68250	0.0007558
											68375	0.003998		68375	0.0016174		68375	0.0010004		68375	0.0007634
											68500	0.003998		68500	0.001627		68500	0.0009813		68500	0.0007687
											68625	0.004005		68625	0.0016165		68625	0.0009365		68625	0.0007863
											68750	0.004097		68750	0.0016117		68750	0.0009365		68750	0.0008025
											68875	0.004208		68875	0.0015764		68875	0.0009513		68875	0.0007882
											69000	0.004234		69000	0.0015402		69000	0.0009608		69000	0.0007606
											69125	0.004269		69125	0.0015402		69125	0.0009918		69125	0.0007639
											69250	0.004391		69250	0.0015535		69250	0.0009861		69250	0.0007887
											69375	0.004478		69375	0.001565		69375	0.0010061		69375	0.0007777
											69500	0.004551		69500	0.0015669		69500	0.001009		69500	0.0007653
											69625	0.004601		69625	0.0015621		69625	0.0010252		69625	0.0007463
											69750	0.004726		69750	0.0015707		69750	0.0010262		69750	0.0007381
											69875	0.004848		69875	0.0015707		69875	0.0009899		69875	0.0007558
											70000	0.004925		70000	0.0015535		70000	0.0009823		70000	0.0007739
											70125	0.005081		70125	0.0015564		70125	0.0010061		70125	0.0007901
											70250	0.00523		70250	0.0015659		70250	0.0010347		70250	0.0007858
											70375	0.005394		70375	0.0015764		70375	0.0010099		70375	0.0008073
											70500	0.005562		70500	0.0015659		70500	0.0009632		70500	0.0008011
											70625	0.005886		70625	0.0015593		70625	0.0009751		70625	0.000792
											70750	0.006313		70750	0.0015821		70750	0.000988		70750	0.0007896
											70875	0.006741		70875	0.0016441		70875	0.0009947		70875	0.0008249
											71000	0.007153		71000	0.0016575		71000	0.0010223		71000	0.0009532
											71125	0.00795		71125	0.0016661		71125	0.0010853		71125	0.00109
											71250	0.009155		71250	0.0016937		71250	0.0011978		71250	0.0012398
											71375	0.011261		71375	0.00175		71375	0.0013762		71375	0.0012531
											71500	0.01487		71500	0.0018034		71500	0.0015125		71500	0.0011482
											71625	0.021103		71625	0.0019407		71625	0.001544		71625	0.000834
											71750	0.03476		71750	0.0021572		71750	0.0014687		71750	0.0006733
											71875	0.074341		71875	0.0024853		71875	0.0011282		71875	0.0006633
											72000	0.136963		72000	0.0030766		72000	0.0008874		72000	0.0006642
											72125	0.138062		72125	0.0031586		72125	0.0008225		72125	0.00068
											72250	0.072754		72250	0.0028515		72250	0.0008397		72250	0.0006709
											72375	0.019333		72375	0.0018892		72375	0.0008492		72375	0.0006876
											72500	0.004635		72500	0.001215		72500	0.0008435		72500	0.0006843
											72625	0.002352		72625	0.0009871		72625	0.0008764		72625	0.0007057
											72750	0.00183		72750	0.0009751		72750	0.0008912		72750	0.0006881
											72875	0.001675		72875	0.0009604		72875	0.0009141		72875	0.0007138
											73000	0.001607		73000	0.0009665		73000	0.0009074		73000	0.00071
											73125	0.001532		73125	0.0009499		73125	0.0008888		73125	0.000793
											73250	0.00152		73250	0.0009627		73250	0.0008769		73250	0.0009022
											73375	0.001536		73375	0.0009708		73375	0.0008998		73375	0.0014029
											73500	0.001695		73500	0.0009861		73500	0.0009012		73500	0.0013409
											73625	0.001864		73625	0.0009842		73625	0.0008597		73625	0.000833
											73750	0.001799		73750	0.0010061		73750	0.0008197		73750	0.0007348
											73875	0.001525		73875	0.0010166		73875	0.0008469		73875	0.0007105
											74000	0.001402		74000	0.0010252		74000	0.0008736		74000	0.0006895
											74125	0.001286		74125	0.0009985		74125	0.0008883		74125	0.0006828
											74250	0.001253		74250	0.0009451		74250	0.0008788		74250	0.0007482
											74375	0.001294		74375	0.0009456		74375	0.0008602		74375	0.0008025
											74500	0.001371		74500	0.0009418		74500	0.0008411		74500	0.0007939
											74625	0.001514		74625	0.0009608		74625	0.0008559		74625	0.0007749
											74750	0.001753		74750	0.0009408		74750	0.0008869		74750	0.0007482
											74875	0.002083		74875	0.0009556		74875	0.0009217		74875	0.0007539
											75000	0.002298		75000	0.0009627		75000	0.0009117		75000	0.0007443
											75125	0.002285		75125	0.0009928		75125	0.0008817		75125	0.0007701
											75250	0.001929		75250	0.000988		75250	0.0008521		75250	0.0007501
											75375	0.001528		75375	0.0010099		75375	0.0008683		75375	0.0007648
											75500	0.001447		75500	0.0009956		75500	0.0009422		75500	0.0008187
											75625	0.001514		75625	0.0009899		75625	0.0009503		75625	0.0009527
											75750	0.001647		75750	0.0009785		75750	0.0009136		75750	0.0010843

## Sheet: Figure 4c
						Lane1	MW Marker					Run1			Run2			Run3
						Lane2	UbcH5b~Ub + Ark2C WT + Lysine	0 min				Time	Signal	Normal	Time	Signal	Normal	Time	Signal	Normal
						Lane3	UbcH5b~Ub + Ark2C WT + Lysine	5 min			WT	0	3.25	1	0	6.44	1	0	3.47	1
						Lane4	UbcH5b~Ub + Ark2C WT + Lysine	10 min				5	2.44	0.750769	5	3.72	0.57764	5	2.48	0.714697
						Lane5	UbcH5b~Ub + Ark2C dBasic + Lysine	0 min				10	0.405	0.124615	10	1.98	0.307453	10	0.691	0.199135
						Lane6	UbcH5b~Ub + Ark2C dBasic + Lysine	5 min			dBasic	0	3.17	1	0	6.64	1	0	3.61	1
						Lane7	UbcH5b~Ub + Ark2C dBasic + Lysine	10 min				4.5	3.33	1	4.5	6.11	0.920181	4.5	3.61	1
						Lane8	UbcH5b~Ub + Ark2C dAcidic + Lysine	0 min				9.5	3.06	0.9653	9.5	5.44	0.819277	9.5	3.31	0.916898
						Lane9	UbcH5b~Ub + Ark2C dAcidic + Lysine	5 min			dAcidic	0	2.97	1	0	6.28	1	0	3.26	1
						Lane10	UbcH5b~Ub + Ark2C dAcidic + Lysine	10 min				5.5	2.93	0.986532	5.5	5.88	0.936306	5.5	3.24	0.993865
												10.5	1.92	0.646465	10.5	5.07	0.807325	10.5	2.03	0.622699
						Lane13	Unrelated sample
						Lane1	MW Marker
						Lane2	Unrelated sample
						Lane3	Unrelated sample
						Lane4	UbcH5b~Ub + Ark2C WT + Lysine	0 min
						Lane5	UbcH5b~Ub + Ark2C WT + Lysine	5 min
						Lane6	UbcH5b~Ub + Ark2C WT + Lysine	10 min
						Lane7	UbcH5b~Ub + Ark2C dBasic + Lysine	0 min
						Lane8	UbcH5b~Ub + Ark2C dBasic + Lysine	5 min
						Lane9	UbcH5b~Ub + Ark2C dBasic + Lysine	10 min
						Lane10	UbcH5b~Ub + Ark2C dAcidic + Lysine	0 min
						Lane11	UbcH5b~Ub + Ark2C dAcidic + Lysine	5 min
						Lane12	UbcH5b~Ub + Ark2C dAcidic + Lysine	10 min
						Lane1	MW Marker
						Lane2	Unrelated sample
						Lane3	Unrelated sample
						Lane4	UbcH5b~Ub + Ark2C WT + Lysine	0 min
						Lane5	UbcH5b~Ub + Ark2C WT + Lysine	5 min
						Lane6	UbcH5b~Ub + Ark2C WT + Lysine	10 min
						Lane7	UbcH5b~Ub + Ark2C dBasic + Lysine	0 min
						Lane8	UbcH5b~Ub + Ark2C dBasic + Lysine	5 min
						Lane9	UbcH5b~Ub + Ark2C dBasic + Lysine	10 min
						Lane10	UbcH5b~Ub + Ark2C dAcidic + Lysine	0 min
						Lane11	UbcH5b~Ub + Ark2C dAcidic + Lysine	5 min
						Lane12	UbcH5b~Ub + Ark2C dAcidic + Lysine	10 min

## Sheet: Figure 4d
									Lane1	MW Marker
									Lane2	Ub Input
									Lane3	Control + Ub
									Lane4	GST-Ark2C WT + Ub
									Lane5	GST-Ark2C dBasic + Ub
									Lane6	GST-Ark2C dAcidic + Ub
									Lane7	MW Marker
									Lane8	Unrelated sample
									Lane9	Unrelated sample
									Lane10	Unrelated sample
									Lane11	Unrelated sample
									Lane12	Unrelated sample
									Lane13	MW Marker

## Sheet: Figure 4f
															Lane1	MW Marker
															Lane2	Resin
															Lane3	Ub Input
															Lane4	Control + Ub
															Lane5	GST-Ark2C WT + Ub
															Lane6	GST-Ark2C KK/AA + Ub
															Lane7	GST-Ark2C RR/AA + Ub
															Lane8	MW Marker
															Lane9	Unrelated sample
															Lane10	Unrelated sample
															Lane11	Unrelated sample
															Lane12	Unrelated sample
															Lane13	Unrelated sample
															Lane14	Unrelated sample
															Lane15	Unrelated sample

## Sheet: Figure 4g
												Run1			Run2
							Lane1	Unrelated sample				Time	Signal	Normal	Time	Signal	Normal
							Lane2	Unrelated sample			WT	0	7.84	1	0	7.81	1
							Lane3	Unrelated sample				5	4.24	0.540816	5	4	0.512164
												10	1.32	0.168367	10	2.07	0.265045
							Lane5	MW Marker			KK_AA	0	7.91	1	0	7.66	1
							Lane6	UbcH5b~Ub + Ark2C WT + Lysine	0 min			4.5	6.51	0.823009	4.5	6.48	0.845953
							Lane7	UbcH5b~Ub + Ark2C WT + Lysine	5 min			9.5	5.08	0.642225	9.5	5.12	0.668407
							Lane8	UbcH5b~Ub + Ark2C WT + Lysine	10 min		RR_AA	0	7.24	1	0	6.95	1
							Lane9	UbcH5b~Ub + Ark2C KK/AA + Lysine	0 min			5.5	6.88	0.950276	5.5	6.8	0.978417
							Lane10	UbcH5b~Ub + Ark2C KK/AA + Lysine	5 min			10.5	6.43	0.888122	10.5	6.11	0.879137
							Lane11	UbcH5b~Ub + Ark2C KK/AA + Lysine	10 min
							Lane12	UbcH5b~Ub + Ark2C RR/AA + Lysine	0 min
							Lane13	UbcH5b~Ub + Ark2C RR/AA + Lysine	5 min
							Lane14	UbcH5b~Ub + Ark2C RR/AA + Lysine	10 min
							Lane1	MW Marker
							Lane2	UbcH5b~Ub + Ark2C WT + Lysine	0 min
							Lane3	UbcH5b~Ub + Ark2C WT + Lysine	5 min
							Lane4	UbcH5b~Ub + Ark2C WT + Lysine	10 min
							Lane5	UbcH5b~Ub + Ark2C KK/AA + Lysine	0 min
							Lane6	UbcH5b~Ub + Ark2C KK/AA + Lysine	5 min
							Lane7	UbcH5b~Ub + Ark2C KK/AA + Lysine	10 min
							Lane8	UbcH5b~Ub + Ark2C RR/AA + Lysine	0 min
							Lane9	UbcH5b~Ub + Ark2C RR/AA + Lysine	5 min
							Lane10	UbcH5b~Ub + Ark2C RR/AA + Lysine	10 min

## Sheet: Figure 5b
							Lane1		0 min
							Lane2	E1 + UbcH5b + UbArk2C + Ub WT	1 min
							Lane3	E1 + UbcH5b + UbArk2C + Ub WT	2 min
							Lane4	E1 + UbcH5b + UbArk2C + Ub WT	5 min
							Lane5	E1 + UbcH5b + UbArk2C + Ub WT	10 min
							Lane6	E1 + UbcH5b + UbArk2C + Ub K11A	0 min
							Lane7	E1 + UbcH5b + UbArk2C + Ub K11A	1 min
							Lane8	E1 + UbcH5b + UbArk2C + Ub K11A	2 min
							Lane9	E1 + UbcH5b + UbArk2C + Ub K11A	5 min
							Lane10	E1 + UbcH5b + UbArk2C + Ub K11A	10 min
							Lane11	E1 + UbcH5b + UbArk2C + Ub K11D	0 min
							Lane12	E1 + UbcH5b + UbArk2C + Ub K11D	1 min
							Lane13	E1 + UbcH5b + UbArk2C + Ub K11D	2 min
							Lane14	E1 + UbcH5b + UbArk2C + Ub K11D	5 min
							Lane15	E1 + UbcH5b + UbArk2C + Ub K11D	10 min

## Sheet: Figure 5c
									Lane1	MW Marker
									Lane2	UbArk2C + UbcH5b~Ub	0 min
									Lane3	UbArk2C + UbcH5b~Ub	120 min
									Lane4	UbArk2C + UbcH5b~Ub + EDC	0 min
									Lane5	UbArk2C + UbcH5b~Ub + EDC	10 min
									Lane6	UbArk2C + UbcH5b~Ub + EDC	30 min
									Lane7	UbArk2C + UbcH5b~Ub + EDC	60 min
									Lane8	UbArk2C + UbcH5b~Ub + EDC	120 min
									Lane9	Unrelated sample
									Lane10	Unrelated sample
									Lane11	Unrelated sample
									Lane12	Unrelated sample
									Lane13	Unrelated sample

[truncated: 12 more sheets: Figure 5e, Figure 5f, SupFig 1c, SupFig 1d, SupFig 1e, SupFig 3a, SupFig 3e, SupFig 4c, SupFig 5a, SupFig 5c, SupFig 5d, SupFig 5f]
